# Supplementary material for: The Effects of Prophylactic Laxative Use on Critically Ill Patients Requiring Mechanical Ventilation: A Retrospective Cohort Study
Source: Diseases. 2024 Nov 1;12(11):274. doi: 10.3390/diseases12110274 (PMC11593228; doi:10.3390/diseases12110274)
Supplement: Supplementary file 1 [file diseases-12-00274-s001.zip]

Archive with 1 entries (1 files):
- diseases-3205511-supplementary.pdf
